# Supplementary material for: Reliability of center of pressure excursion as a measure of postural control in bipedal stance of individuals with intellectual disability: A pilot study
Source: PLoS One. 2020 Oct 21;15(10):e0240702. doi: 10.1371/journal.pone.0240702 (PMC7577434; doi:10.1371/journal.pone.0240702)
Supplement: S1 Dataset — (XLSX) [file pone.0240702.s002.xlsx]

## Sheet: Amplitude
	10-seconds																								20-seconds																								30-seconds
	Solid												Foam												Solid												Foam												Solid
ML	Eyes-Open						Eyes-Closed						Eyes-Open						Eyes-Closed						Eyes-Open						Eyes-Closed						Eyes-Open						Eyes-Closed						Eyes-Open
Participant	1	2	3	4	5	6	1	2	3	4	5	6	1	2	3	4	5	6	1	2	3	4	5	6	1	2	3	4	5	6	1	2	3	4	5	6	1	2	3	4	5	6	1	2	3	4	5	6	1
ID-01	1.29775	1.94542	1.34409	1.8483	1.34443	1.27493	2.11552	1.74363	1.52425	2.18997	0.933906	2.27153	3.52143	6.10772	5.17782	2.37711	6.63071	3.0764	4.75494	7.50305	8.68166	5.68338	6.22375	5.92963	1.15173	1.8741	1.14927	1.40176	1.69361	1.23561	1.58111	1.64883	1.38012	1.40317	1.02675	1.67724	3.66432	6.25742	6.82658	2.54794	5.77588	3.36419	4.29545	6.70173	7.34145	9.06484	6.23547	5.78012	1.13314
ID-02	1.08225	0.820687	0.755533	0.612667	0.83047	0.902319	1.04131	1.09183	0.876699	1.3577	1.9168	1.97858	1.44231	2.59349	5.01013	2.89864	2.08618	3.39381	7.35459	6.35151	3.39785	6.39231	5.29566	5.02771	0.924203	0.748192	0.939221	1.00023	0.753889	0.799674	0.747926	1.03264	0.902455	1.19008	1.80765	1.68155	2.21696	2.852	4.08611	3.1592	3.49108	3.32342	6.03292	6.16013	4.90597	5.85849	5.31801	4.9364	0.77683
ID-03	1.39698	2.37726	3.05125	1.51006	3.12174	2.41523	2.0368	1.70781	1.83727	2.8796	1.41216	2.62395	4.79888	4.9511	3.73919	4.41946	7.06062	3.79663	5.75369	6.03813	8.60476	8.71826	7.21062	7.58116	1.35306	2.38258	2.21257	1.31693	2.36527	1.77901	2.1172	1.88321	2.0497	2.31063	1.11653	2.02294	5.1581	4.06889	4.94563	4.05241	6.2534	3.4307	6.77371	7.7146	6.87809	8.42813	6.04694	6.16899	1.48948
ID-04	1.90673	2.49839	1.83448	1.9751	1.40128	1.49088	1.38371	2.27397	2.92878	2.50707	2.31335	2.22623	3.43696	2.40375	5.32969	2.47269	3.51198	3.51776	5.24212	5.4998	3.66975	2.98275	1.80051	4.60076	1.77952	1.75295	1.89007	2.00128	1.39494	1.39964	1.40139	2.06991	2.40074	2.14326	2.50861	2.35951	3.09051	2.71327	4.60372	3.18138	3.23195	3.44559	4.9671	4.31013	4.03365	3.18425	3.13375	4.65563	1.65043
ID-05	4.03524	1.36818	2.44118	3.83473	3.11682	2.94139	7.96171	4.67253	5.6138	3.66834	1.59672	1.94926	4.70872	5.95366	4.24458	6.73358	4.03969	6.55781	6.04101	6.51479	8.08798	4.24089	6.75414	6.42663	4.72156	3.72359	2.43955	3.07999	2.1016	2.15208	7.44443	4.06374	4.06303	3.31976	1.65433	1.61445	3.9393	6.9808	5.4256	4.907	6.77115	6.77945	6.3991	8.59392	6.88587	4.4159	6.41604	7.60438	6.02471
AB-01	3.31296	2.64272	2.44554	2.27961	3.54095	2.51735	2.69016	1.98087	2.21586	2.53391	3.34294	2.72194	6.00667	12.5548	4.54579	3.40957	4.21564	4.90434	9.38594	7.16829	8.81596	5.52857	8.44564	10.052	3.29049	2.40982	2.52133	2.4378	2.88401	2.33272	2.29511	1.71018	1.8261	2.27955	2.66535	2.42384	5.5287	8.5422	4.60281	3.84509	4.60112	4.87425	7.99548	6.40045	8.07616	6.17139	6.88798	8.94457	3.13323
AB-02	1.16643	1.16177	0.979048	1.15861	1.23032	1.25528	1.37393	1.56722	1.40152	1.88968	1.87018	1.84163	3.61683	3.01831	3.15894	4.84036	4.10105	4.14996	7.08706	4.43613	5.03793	7.04138	5.40271	4.24353	0.968225	1.25173	0.925124	1.12686	1.15352	1.07932	1.26897	1.28973	1.14629	1.93705	1.45806	1.25364	3.33688	3.03167	3.53082	4.47802	3.78491	4.08917	5.16127	3.95919	4.68475	7.05726	4.4616	4.82392	1.24886
AB-03	1.45199	0.993848	1.90501	2.1385	4.41902	1.75679	1.62192	1.57286	0.951548	1.61628	2.25635	1.92396	4.11489	3.35982	3.82112	2.86885	4.54933	3.94827	5.56914	5.85645	4.54931	7.06416	5.17742	5.4224	1.10677	0.965521	1.6204	1.43626	3.07523	1.16065	1.30975	1.31927	1.11189	1.28634	2.06101	1.51039	3.94633	3.97975	3.53012	2.76183	4.08212	3.32498	6.328	4.95913	4.66146	6.2648	6.18521	5.20983	1.31646
AB-04	1.06931	0.424641	1.93503	2.41291	1.53335	1.14704	0.855931	0.695755	0.61692	0.952672	1.68726	1.04715	2.5342	4.02634	2.48399	4.72794	2.36104	1.43749	2.77827	2.40217	3.11829	3.66543	3.37022	3.59214	1.2199	0.561563	1.19362	1.73541	1.05132	1.10314	0.660001	0.729684	0.557406	0.86277	1.15556	0.798692	2.11432	3.20337	2.57878	4.84273	2.0788	1.67266	2.90748	2.58831	2.42715	3.25256	2.96746	3.07841	1.23081
AB-05	1.22597	2.29327	2.40068	4.03538	2.66122	4.56825	1.71681	2.14019	1.21688	1.23478	3.40694	1.1402	6.43817	6.38169	5.83431	4.10872	3.85546	3.47708	9.49726	7.18242	8.61846	9.44575	7.93348	6.4446	1.10396	1.59283	1.90467	2.85788	2.07118	3.44928	1.41814	1.83744	1.57512	1.35302	2.34399	1.0854	4.87293	5.17408	4.78039	5.09841	3.2964	3.35631	8.14842	5.83049	7.00021	7.92369	7.76842	4.93555	1.03369
AP
ID-01	5.32567	3.40148	2.97127	5.61362	3.93366	4.24634	3.92695	2.90418	4.27604	7.32844	3.4648	2.13574	6.02293	6.42275	8.10317	10.3977	10.8868	7.99997	9.64868	15.3081	10.1171	7.51812	5.71076	9.92939	4.13235	4.60779	3.18831	5.52709	3.74844	3.95419	2.76414	4.12753	3.97805	6.22604	3.00064	3.25983	5.21311	7.84957	9.44641	8.88634	9.88694	8.10465	7.4725	11.5198	8.26802	7.29826	7.03785	8.25247	4.39892
ID-02	3.86846	1.77165	2.79239	3.00023	2.54568	2.12707	6.5366	3.18013	3.22487	3.019	3.42468	3.53697	5.82243	6.31223	4.4176	6.47802	5.38632	8.16979	15.7424	10.3471	10.2276	11.1794	17.8853	11.3378	3.2598	1.83141	2.95266	2.68068	2.48348	1.99076	4.42744	2.72219	2.7677	2.38934	3.52952	3.6527	5.29713	5.09451	5.06958	7.02777	3.68768	7.3311	15.2011	9.22718	10.2461	11.7847	17.7832	10.9578	3.64547
ID-03	2.32744	4.53317	2.95038	2.46902	6.8237	4.02855	4.04962	2.72298	5.4811	4.44404	3.55467	6.07397	4.3552	6.32283	4.30329	5.83008	5.39019	4.62762	7.27175	8.01326	9.45333	7.61029	9.22249	14.45	2.64182	4.1983	2.8075	2.43946	5.85722	3.06614	3.4738	4.38438	6.72997	3.69117	3.38563	5.5623	5.12587	5.80243	4.47958	4.76017	5.23319	5.75208	8.14354	8.40401	8.48052	8.3316	11.6905	11.3945	2.71147
ID-04	4.35224	3.3652	2.87949	3.07355	3.61837	2.37375	2.14296	5.38617	2.48236	7.1076	2.7938	4.30107	5.8619	4.59562	4.47562	5.00711	5.66645	4.57759	6.3417	6.61241	6.35814	6.81282	7.74477	7.08499	3.53862	2.68967	2.70786	3.20856	2.8536	2.30893	3.6569	4.05005	2.74673	6.71457	4.25031	3.85658	6.19578	4.55064	4.35579	4.74105	4.74683	4.36899	5.24288	6.94425	6.17719	6.32103	7.5089	7.25459	3.70867
ID-05	3.89319	3.09871	3.10841	4.17006	3.56779	3.47857	8.0294	2.74596	5.13619	5.28897	4.55295	6.0872	10.4777	8.50616	6.27067	12.4917	8.07117	10.4868	14.5485	10.3548	11.5127	7.04507	14.24	9.46683	3.8874	3.28595	3.08073	3.86617	3.51177	2.93744	6.98268	3.74055	4.73328	5.70647	4.84975	4.52697	9.15694	6.94555	7.85258	12.7336	7.14217	8.78138	12.9273	14.5476	12.3024	8.18333	14.9755	13.6157	4.99783
AB-01	7.45182	3.30333	4.32322	2.34928	1.86427	2.43683	2.65585	5.00039	3.38661	3.35368	3.56776	3.28214	6.29507	4.27314	7.16728	12.1034	15.3064	15.8236	11.3008	6.98186	9.30961	10.5336	7.41751	7.66094	5.97879	2.64625	4.40662	2.14349	2.19093	2.71982	2.36547	4.19998	3.4589	3.1506	2.84664	2.51739	6.39778	4.12986	5.02873	10.3682	10.6131	12.5512	8.10281	6.91023	8.40105	10.2174	6.83483	6.73616	6.03486
AB-02	1.62471	2.95728	1.34512	3.20503	3.41708	2.08762	3.74154	7.24446	2.99918	4.0678	3.9539	2.32295	5.29688	13.8431	6.99825	4.22019	6.88294	10.6661	7.00982	14.5102	5.74249	11.6396	7.53082	7.18893	1.53027	2.9171	1.60886	2.39283	2.50384	2.31884	3.10016	5.67719	3.52794	3.40563	3.76844	1.88363	5.51623	10.6511	6.36895	5.26992	5.41423	8.66074	8.16303	11.038	6.872	9.80167	7.27278	6.29369	1.76562
AB-03	2.27773	1.36326	2.65424	1.31006	1.47772	1.76702	3.68731	2.99365	3.43618	2.12006	6.54776	2.18645	8.15379	3.83369	10.2576	4.0645	5.91515	4.96233	6.52179	8.96698	6.44017	6.99698	4.72275	9.48259	2.24333	1.71781	2.59145	1.4851	1.86491	1.41254	3.34879	3.66517	3.0896	2.37129	5.31441	2.30449	6.52276	4.64208	8.93964	3.62391	7.81476	4.20411	8.05115	9.0641	6.08624	6.95777	5.06297	7.1638	2.02257
AB-04	6.68516	2.01845	2.68495	1.63682	2.8335	2.58126	5.86078	1.92625	2.33048	3.55421	6.56589	3.39386	3.2706	3.05556	3.51993	6.88298	3.9585	5.85161	7.81548	6.42333	4.14272	4.559	5.5337	4.38828	4.83993	1.66348	2.25538	2.47035	2.9051	2.24079	3.72317	1.77534	1.85215	2.44986	4.37161	2.52944	3.69027	4.27694	3.64371	5.40198	3.75231	5.34253	9.63864	6.42991	4.83044	4.46453	5.79453	4.16166	4.97088
AB-05	5.51522	3.55932	6.18335	3.86585	3.25463	4.1683	3.80435	3.44408	3.32337	6.47102	3.15282	1.57949	8.17366	4.23599	13.5218	8.83672	8.95732	7.01542	13.779	9.19155	13.2858	13.4812	10.2942	9.51232	6.44303	3.64507	5.26587	4.4096	3.78995	4.10707	3.22155	3.8329	2.75963	4.86699	3.748	2.02223	6.83295	6.36495	8.0575	7.84909	6.7037	7.44902	13.1954	10.6691	11.9473	12.779	11.7579	11.5374	5.40207
[truncated: 23 more columns]

## Sheet: Velocity
	10-seconds																								20-seconds																								30-seconds
	Solid												Foam												Solid												Foam												Solid
ML	Eyes-Open						Eyes-Closed						Eyes-Open						Eyes-Closed						Eyes-Open						Eyes-Closed						Eyes-Open						Eyes-Closed						Eyes-Open
Participant	1	2	3	4	5	6	1	2	3	4	5	6	1	2	3	4	5	6	1	2	3	4	5	6	1	2	3	4	5	6	1	2	3	4	5	6	1	2	3	4	5	6	1	2	3	4	5	6	1
ID-01	5.60927	5.16493	4.85694	5.68476	4.66155	3.90857	8.25615	5.84458	4.82918	6.73979	2.8241	3.20585	11.8667	12.132	14.1632	6.48117	10.122	8.5438	15.4987	21.8361	21.1787	14.7966	13.1882	14.5427	4.5877	5.43846	4.64497	4.65817	4.00732	3.81798	6.47904	5.44423	4.81426	4.91765	2.84451	3.50248	10.6738	12.0697	13.1748	7.52381	10.5921	8.14924	13.5639	19.6052	18.164	16.0867	13.8223	13.9708	4.28383
ID-02	7.10056	3.97961	3.78399	3.71221	3.57411	4.24991	4.70377	3.68203	4.70608	7.04982	4.31377	6.66976	6.35792	6.87314	8.10608	8.13276	6.93966	10.5704	18.8181	19.9811	10.0518	15.3913	12.1717	15.5648	6.00371	3.57912	4.90992	4.10246	3.35401	4.14606	3.87308	3.9619	4.47615	6.31698	4.68309	6.24465	7.09621	7.48322	6.4041	7.77656	6.94164	8.28545	16.5376	16.4099	13.0057	14.8137	13.7125	14.6297	5.48355
ID-03	3.5099	3.29561	3.00041	3.17187	2.97678	2.90124	3.97805	3.64504	2.53468	3.78753	4.36779	3.77701	8.19254	10.94	9.53636	11.4878	6.47078	11.4043	13.2143	18.907	25.4082	19.955	16.9685	21.9488	3.56727	3.2922	3.39236	2.92091	3.5395	2.84146	3.43766	4.13142	3.2098	3.10673	3.61179	3.51145	9.47408	11.1782	11.0453	11.1146	8.77581	10.6335	17.8482	21.8785	21.7372	22.2985	17.6298	18.8377	3.22135
ID-04	7.51903	7.96825	7.10638	6.45289	5.59674	6.99705	6.45158	11.5919	9.88127	12.1804	9.45635	8.6562	9.47145	8.06188	12.9187	8.06888	9.58347	9.05539	18.0656	13.7239	13.1109	11.6033	11.5644	12.4713	7.96673	6.25398	7.34366	7.39223	5.86655	6.365	6.57586	11.026	9.32334	10.8294	10.6638	8.20054	8.72169	8.07661	11.039	8.4751	9.24073	8.879	15.5928	13.7516	13.5691	12.1774	12.1233	12.3627	7.3301
ID-05	6.48552	2.33794	3.23544	2.77077	3.33303	2.82033	21.133	5.49208	5.14257	4.40888	2.85438	4.73386	8.68358	9.11963	7.58305	23.0088	10.0279	15.3537	10.3196	11.439	13.1318	8.84208	18.6706	13.6559	6.9938	4.08059	2.83142	4.16767	2.93013	2.77867	14.7543	4.87888	4.79683	4.38255	3.20475	3.62537	7.96097	11.0101	9.25096	16.3931	11.8844	12.2876	15.1394	16.2716	12.945	9.14882	15.2605	16.6801	6.83917
AB-01	8.50042	5.06345	6.06119	5.52614	7.30087	7.27088	3.44298	5.52197	7.10227	6.94879	8.67833	6.06287	9.05522	8.6881	9.54824	6.38983	9.30952	11.1158	13.973	19.6084	13.7339	13.9578	16.7137	11.2913	8.48065	5.19912	5.1148	5.34423	7.39577	6.97119	3.69565	4.37108	5.4596	6.82569	7.46884	6.07356	10.5428	8.58308	8.12707	6.88062	8.48225	11.0672	12.5551	17.5429	15.6292	14.3578	15.0114	14.4429	7.37499
AB-02	6.03221	7.27537	4.13	4.21525	3.46532	5.75422	7.48782	6.65608	7.0854	8.57223	7.18788	7.38436	14.3228	9.13849	9.21788	10.7545	13.9771	12.6474	28.2328	17.7477	16.3381	22.1829	16.9585	14.9881	5.06216	6.14235	4.20012	4.36856	3.8884	4.285	6.57146	6.0252	5.55624	6.82447	5.25775	5.27972	11.9334	11.1708	11.849	10.5013	13.0359	15.4437	23.4034	16.9108	15.2488	23.68	14.7118	18.0154	5.93405
AB-03	3.86326	3.41788	3.65787	4.45922	4.06315	6.39518	6.846	5.00773	3.78343	8.6108	5.11645	5.14901	15.5503	9.66444	11.3593	12.4871	8.4231	7.16725	21.4761	26.0119	18.6882	24.9905	14.309	15.6628	3.4401	3.78736	4.06111	3.56584	4.05661	4.86756	6.71379	4.54037	4.74909	6.32334	5.83162	4.19634	15.7349	10.5705	12.9321	10.5272	8.32133	5.87957	24.7962	23.5923	16.4943	23.339	16.1449	14.801	3.50401
AB-04	4.36805	2.68673	2.46208	4.86123	3.31471	3.1317	2.87416	3.61072	3.43188	3.83831	3.11195	4.20789	5.77722	5.72625	6.31471	7.20914	5.5153	6.25727	7.86057	6.77327	7.59352	9.2476	10.2231	7.42211	4.25407	2.59524	2.50127	4.05354	3.10765	3.24842	2.80815	3.545	3.27476	4.04343	3.06697	3.61272	5.63899	5.16626	5.48936	6.2034	5.07072	5.80755	7.4651	6.44716	6.85649	7.40292	8.84239	6.5255	4.06268
AB-05	5.51541	7.16722	7.37704	5.34347	7.56061	7.20828	6.88683	7.8658	6.04964	5.13794	5.33922	5.33672	18.8844	14.1119	9.1703	12.5062	10.4396	7.21073	26.7746	17.8558	23.4383	15.5833	11.2745	17.9176	5.48922	6.01798	7.09672	5.39469	6.66477	6.41374	6.50718	7.41992	6.92152	5.61851	5.88667	4.93239	16.1569	11.4052	8.77483	14.9402	8.97791	8.26652	25.6739	16.9629	18.6577	16.8399	12.1375	14.1778	5.3341
AP
ID-01	9.28486	8.69083	7.62699	10.0997	7.00238	6.12878	12.1799	9.78185	12.9406	25.8438	7.07625	7.38528	16.7818	13.3309	12.0687	12.3677	12.2298	17.0618	27.7623	29.3675	16.0905	27.2244	20.706	20.9865	8.76892	8.76626	7.9061	8.07546	6.20866	9.15948	9.41789	10.6965	11.5684	18.8138	8.10429	9.01806	13.6907	14.5755	16.6602	11.8232	13.4935	15.9157	24.0805	26.1861	19.8136	26.6651	20.5142	18.54	8.31046
ID-02	7.43547	5.90951	8.07794	5.54813	6.40224	8.71123	7.23412	5.72999	8.142	8.44428	7.60534	11.5854	11.8286	10.8639	12.6264	14.1164	14.4245	14.1275	21.4052	22.9345	15.5877	19.7494	25.3422	26.4801	7.03738	6.02705	7.08862	6.95627	6.45183	7.62574	5.86252	5.43542	7.06956	7.51152	8.36552	10.3639	13.8427	12.9436	9.84842	15.9539	11.4554	11.618	24.97	18.0058	18.5059	19.8615	23.8295	23.0547	6.94499
ID-03	6.91655	8.76538	8.76336	6.82782	6.28008	7.60578	9.8938	6.92293	9.69215	12.7788	8.81109	10.9283	18.4301	23.2524	18.3404	18.7812	12.3613	19.784	35.9917	28.6315	42.5979	31.7937	30.9107	31.6187	7.42096	7.1212	7.65892	7.38027	8.05469	7.51398	8.35766	9.24986	10.6697	11.4677	7.95617	9.6066	18.6991	22.6649	19.3634	17.5863	13.279	16.6099	35.0864	29.733	34.7693	31.0691	32.1925	25.7198	7.31956
ID-04	10.7772	10.7229	9.84465	8.99792	10.1194	9.12224	11.614	13.254	10.8214	22.9563	13.1273	13.3825	18.3151	21.2641	18.4056	15.4328	15.9779	15.8077	29.2843	27.0577	31.4452	27.1261	32.1968	27.8976	9.68564	10.047	9.97436	8.14904	9.30568	8.53424	11.9968	12.6817	11.4407	22.456	17.2696	12.3332	20.9038	18.6785	17.2445	16.6748	13.7176	15.3463	27.091	29.0001	29.6364	25.8051	29.6032	25.8879	9.17138
ID-05	13.9219	9.67669	10.5442	15.801	12.7014	12.5324	27.1107	10.1718	17.0311	18.7965	15.9939	20.8534	21.7638	17.8229	18.3603	29.8802	22.4698	21.7381	29.0211	36.2709	35.186	27.0976	43.6662	28.1176	13.6495	9.89412	8.86755	15.6985	13.2508	11.1145	22.6922	11.3581	14.8954	21.3828	17.5986	16.0731	18.3665	16.4291	18.3547	28.6986	23.4955	20.5527	30.5967	35.2203	32.729	28.7954	36.8295	34.1038	12.7168
AB-01	5.82405	5.30459	5.83862	6.7723	5.52335	6.7229	7.57963	9.65887	7.80065	11.5504	10.4531	6.39044	10.6844	10.1104	10.4599	9.68051	16.0532	18.8942	16.3163	23.1402	15.5501	16.8748	21.7764	14.5352	6.74308	5.4269	6.35617	6.63644	7.48786	7.43884	6.61386	7.87491	7.53791	10.5536	8.96368	6.03193	11.3776	9.6488	8.82014	10.3388	13.3193	15.2086	14.8924	19.1234	17.2185	19.8618	17.4172	15.0726	6.89217
AB-02	6.60927	8.55286	5.43761	5.36064	7.0524	5.64494	7.0109	9.46785	5.06334	10.3202	15.5014	8.07819	16.4003	10.3148	13.6424	13.3729	14.8888	14.6098	22.5532	25.3733	20.0678	20.641	18.5668	17.3872	6.10777	7.43695	6.48117	5.18845	7.03854	5.5556	6.56888	7.9233	5.24565	9.73732	11.5346	6.16168	14.5115	15.959	13.7621	12.5152	11.6046	13.2324	22.4966	24.5092	19.3083	21.1486	17.7959	16.1048	5.6147
AB-03	9.03494	8.66889	9.49228	6.83446	6.27576	8.76848	16.4954	16.2279	9.6496	11.7978	7.7492	8.91554	24.6203	10.6211	20.5207	20.8699	15.3957	14.7266	34.3175	26.6934	29.9534	31.6065	15.9735	24.2818	8.80166	9.24366	8.74311	6.0787	5.4759	6.58941	13.0809	15.9146	12.7852	11.9947	11.8217	9.6085	23.2762	14.5955	18.4756	16.3465	17.5118	13.0041	32.9559	27.0205	28.6981	30.378	16.8221	22.7672	8.4654
AB-04	5.98366	5.63771	4.59427	6.02595	4.86632	6.23596	5.84786	5.48673	5.95482	5.36411	7.69649	9.64167	12.7593	12.4847	14.5798	11.7607	12.5032	11.8406	18.2111	19.8979	16.6887	17.7857	20.0293	16.1991	5.39515	5.51828	4.06722	5.84426	4.88715	5.8678	5.51362	5.57474	6.31216	6.21193	7.66602	7.2997	11.1145	10.8119	11.4983	11.888	11.4263	12.9956	16.3771	19.2587	15.6086	17.1364	18.8912	14.1406	5.35737
AB-05	12.0296	14.9186	11.188	10.0654	10.9864	13.1171	13.7406	12.614	11.5978	11.4187	11.5253	8.75431	29.1208	20.8751	27.4206	25.6025	18.7771	15.184	38.2184	34.0564	31.5169	42.7994	20.8593	27.7754	10.9103	14.2944	11.3608	10.1649	10.2163	11.2292	12.9461	12.5046	11.7969	9.83721	11.2416	8.03735	28.3452	19.1224	21.1356	25.9881	19.6581	17.4988	37.6613	35.5095	31.4024	40.5047	22.2685	24.5248	10.7674
[truncated: 23 more columns]

## Sheet: EllipseArea
	10-seconds																								20-seconds																								30-seconds
	Solid												Foam												Solid												Foam												Solid
	Eyes-Open						Eyes-Closed						Eyes-Open						Eyes-Closed						Eyes-Open						Eyes-Closed						Eyes-Open						Eyes-Closed						Eyes-Open
Participant	1	2	3	4	5	6	1	2	3	4	5	6	1	2	3	4	5	6	1	2	3	4	5	6	1	2	3	4	5	6	1	2	3	4	5	6	1	2	3	4	5	6	1	2	3	4	5	6	1
ID-01	128.088	111.036	98.1767	173.038	132.389	65.5131	200.728	121.472	158.989	336.736	51.2398	29.1269	565.924	782.415	438.077	332.67	1286.75	525.887	1137.61	3305.1	2293.84	864.938	587.569	1112.69	116.209	129.543	98.8545	128.003	84.8727	117.459	142.811	168.876	139.602	258.769	70.0923	131.157	488.128	980.345	1581.59	628.789	1004.64	648.789	854.298	2337.47	1701.93	1682.41	1320.77	1195.32	143.03
ID-02	47.6469	30.9682	50.1043	30.8683	40.1415	47.8967	56.8974	42.6013	46.3544	86.1305	85.5719	181.572	150.328	197.489	470.939	308.259	250.824	388.027	2587.17	1533.23	846.253	1244.38	1973.54	1066.52	68.3125	31.865	64.6825	59.1498	40.725	40.4841	59.9996	63.2094	68.8378	75.9602	153.653	174.084	322.509	319.801	599.663	568.596	389.598	459.944	2251.51	1476.53	938.542	1781.2	2294.1	1427.86	78.9871
ID-03	63.3915	140.692	209.038	85.9923	286.129	167.543	189.717	32.7928	90.3711	109.574	124.266	390.829	269.527	761.821	411.078	542.468	493.659	416.267	1109.66	1211	3007.5	1715.74	803.709	2320.42	99.8231	163.991	194.014	69.0154	227.887	51.5387	114.338	160.321	225.784	233.534	107.032	297.236	557.248	584.197	614.911	492.144	658.542	552.922	1610.35	1690.76	2151.29	2011.32	2015.87	1679	111.794
ID-04	192.506	221.538	121.888	119.466	103.225	67.1465	67.1854	185.757	140.878	391.388	137.583	226.709	287.625	346.136	560.12	242.231	461.945	408.29	695.068	818.904	516.691	538.649	367.581	851.63	171.896	165.376	143.087	183.828	119.169	80.3637	141.81	218.84	196.673	371.519	330.465	232.623	459.073	365.011	513.186	429.079	413.417	391.203	695.199	849.364	666.605	569.04	687.988	992.629	189.63
ID-05	222.769	115.027	237.391	232.096	255.797	132.445	1965.01	309.059	597.791	282.366	176.135	278.325	1301.7	1455.46	752.887	2314.89	730.848	1475.47	2158.21	1115.84	2445.7	594.791	2488.94	1576.97	584.686	349.306	217.884	330.286	225.447	169.609	1517.43	427.244	520.536	506.643	208.552	209.419	1006.7	1406.46	1208.18	1895.98	1479.26	1439.98	2279.14	3006.45	2419.36	973.042	2718.69	2850.31	686.704
AB-01	75.7202	107.924	152.857	120.335	88.9514	151.036	92.4438	146.772	213.747	219.475	147.948	52.3028	611.718	710.972	854.245	343.551	155.658	665.116	1001.24	1068.98	2047.63	655.856	1593.14	998.866	400.231	122.858	134.107	109.141	159.003	168.587	116.442	160.335	186.593	196.418	149.768	141.938	729.667	614.626	561.542	810.335	995.605	791.896	1034.79	1274.04	1855.91	1387.29	1308.8	1310.83	464.302
AB-02	39.6905	76.1208	22.7071	25.1275	41.4321	44.81	130.287	152.429	93.3853	77.7409	140.027	82.167	369.304	193.701	113.127	158.292	745.984	654.641	1324.71	1624.46	920.988	575.609	935.904	753.495	38.6054	89.777	44.1296	69.0094	58.9857	61.4901	107.941	174.693	114.143	154.839	117.088	69.2138	539.341	741.297	607.259	451.885	556.076	929.532	1203.88	1270.31	965.179	1647.94	832.944	815.089	63.552
AB-03	45.0948	35.6704	87.4888	47.7253	74.3264	62.9628	145.022	82.8864	37.2184	95.0011	278.976	54.6567	674	117.667	694.505	248.175	127.798	180.709	867.507	1485.34	775.997	1206.3	469.739	1009.46	51.486	47.6161	107.084	49.3921	98.9055	47.672	116.239	98.941	89.0295	90.16	116.428	93.6874	673.225	326.038	358.939	306.135	707.063	342.266	1428.1	1334.48	721.024	1265.1	956.593	1008.9	77.5998
AB-04	29.3492	1.78041	98.9431	55.8239	85.4949	36.0876	74.5758	36.4497	34.5573	37.6895	237.52	30.4908	138.816	14.5398	176.501	433.095	115.475	99.9899	439.499	301.481	269.226	292.049	493.809	412.302	99.828	22.5467	32.7967	65.3356	48.7639	28.2002	47.1702	33.9364	32.4628	44.3908	64.4241	29.258	181.419	332.499	210.312	531.464	170.358	224.543	554.668	485.172	320.004	409.03	533.136	374.463	141.566
AB-05	87.0544	41.4533	206.72	150.785	114.721	368.396	108.002	134.422	81.1295	110.461	38.4645	44.9723	1043.51	506.389	1478.96	790.941	655.595	117.94	2205.31	1195.04	2055.44	1542.05	1768.01	1288.22	160.263	117.296	209.698	287.994	201.6	248.772	108.206	189.843	116.678	163.294	205.38	58.0577	834.204	781.817	548.318	1107.55	553.504	598.741	2870.9	1539.82	2076.67	2394.73	2234.34	1206.07	135.634
[truncated: 23 more columns]

## Sheet: PhasePlane
	10-seconds																								20-seconds																								30-seconds
	Solid												Foam												Solid												Foam												Solid
	Eyes-Open						Eyes-Closed						Eyes-Open						Eyes-Closed						Eyes-Open						Eyes-Closed						Eyes-Open						Eyes-Closed						Eyes-Open
Participant	1	2	3	4	5	6	1	2	3	4	5	6	1	2	3	4	5	6	1	2	3	4	5	6	1	2	3	4	5	6	1	2	3	4	5	6	1	2	3	4	5	6	1	2	3	4	5	6	1
ID-01	10.4178	10.8077	8.45321	12.6357	8.55203	6.40664	12.8038	9.07666	13.5594	23.7493	6.96231	7.25976	21.3301	17.1195	16.4082	13.0358	14.8293	18.1905	30.9651	37.3385	26.7313	25.8595	23.424	24.087	10.3818	10.4832	9.00796	10.4546	7.67425	11.0823	10.939	10.9275	12.8819	20.3539	8.24601	9.22407	18.2924	18.1275	22.8897	17.073	19.9749	17.897	26.8076	32.6379	25.6644	28.303	24.9258	22.7841	10.3166
ID-02	8.14205	6.092	7.92408	5.68772	5.96921	8.94833	7.84052	5.93402	7.49867	9.88205	8.96672	12.0173	12.7601	12.7352	15.1046	15.4658	19.7966	19.5349	30.9469	27.6173	20.3937	25.2959	32.6808	26.9756	7.8413	5.9506	8.56387	7.22903	6.34474	7.78842	6.97193	7.04224	7.30487	9.06636	10.3163	11.8228	14.6799	15.4834	13.7038	17.387	16.4773	16.7136	30.4364	24.9621	23.2698	26.0713	32.394	27.5484	8.22383
ID-03	6.16701	8.90576	9.78282	7.74727	7.81106	8.58378	9.87921	8.23349	9.99763	12.9738	9.78972	12.7515	17.9087	24.5684	19.4532	20.0255	12.9053	19.1717	31.1041	27.1791	49.2795	32.8643	33.7059	34.3276	7.51253	8.52062	9.62786	7.94152	10.2425	7.97424	8.50938	11.5956	12.1744	11.4609	8.6323	11.7249	18.4595	22.7105	20.7846	18.5814	15.7876	18.0935	34.8369	30.1153	41.8208	34.5875	36.2368	30.5994	7.71807
ID-04	12.1172	11.4365	11.1215	9.40281	9.46114	8.19143	10.4921	14.7888	11.6185	24.1441	13.6708	14.9212	20.0757	22.0848	20.405	15.2772	17.3405	19.3637	30.327	26.2646	29.9871	23.3844	28.3866	27.6807	11.2545	10.8914	11.7941	9.82507	9.54477	8.11639	12.0411	14.8176	12.1915	22.7039	19.7035	13.7344	22.6355	19.5548	19.6448	16.6154	15.2698	17.4114	27.0722	28.4707	28.4812	23.7494	30.2157	26.9901	10.8575
ID-05	20.6261	9.68726	11.7593	14.0957	12.3992	11.8427	40.4497	13.3508	21.5956	21.1753	15.4654	20.9098	29.1359	22.4737	22.8682	42.4061	24.2398	25.7196	38.5635	38.4634	43.5382	30.226	50.0528	32.8597	18.9766	12.2256	10.9545	15.812	12.3229	11.022	33.2893	14.2539	17.949	22.5302	17.5571	17.3305	25.1363	24.4117	23.3068	37.6427	29.3964	23.6691	40.8207	42.5486	39.6855	32.6621	45.899	41.3766	18.8374
AB-01	9.62418	7.58864	7.64273	9.25994	7.8214	7.98448	7.60245	9.26079	10.6116	14.6467	12.59	8.28607	15.5232	12.8337	16.9719	11.5792	18.062	20.729	19.2026	28.7355	23.5816	20.4721	27.7642	18.8115	11.8367	7.74522	7.84384	8.76687	9.67693	8.51633	7.35901	8.91659	9.38994	13.0713	10.8687	8.41791	16.9367	15.3562	14.4845	16.1833	17.8967	19.2192	19.775	25.9879	26.2094	26.191	25.1321	21.5054	12.5285
AB-02	7.64755	9.85587	5.56964	6.85591	6.75967	7.28901	10.9757	11.6735	7.84542	12.1297	13.4238	10.0037	22.5524	13.2482	15.3977	16.84	19.7309	17.6198	31.6452	32.66	29.9643	29.5162	24.2442	20.7608	7.00935	8.87597	6.62571	6.62839	7.07296	7.11982	9.45801	11.4098	7.75028	10.7734	11.7921	8.24736	19.8189	24.6852	17.4508	16.7797	17.6099	21.7117	29.0193	30.4618	27.0722	29.8619	22.9639	22.1937	7.42413
AB-03	8.26163	8.5756	7.96508	7.17868	6.3471	8.98623	15.2163	13.0486	9.14454	12.1887	8.25188	9.16733	28.5933	12.393	21.0683	20.5616	16.0673	14.1641	38.5308	33.24	29.491	35.6703	17.5194	24.5326	8.06247	8.51543	8.00223	6.31428	6.33828	7.56634	13.2703	13.5831	13.1442	11.9422	12.7532	9.23273	26.6086	16.7866	22.6473	17.7014	18.9088	13.0975	37.9542	33.1379	28.1865	34.1265	21.1403	25.1318	7.98308
AB-04	6.62041	5.08671	4.9462	6.38125	4.9299	5.88605	5.93019	5.7595	6.00685	5.65568	7.79917	8.07329	13.172	14.0032	13.7378	14.4817	11.8925	12.3564	17.7253	18.9283	16.7674	17.1508	20.0269	15.2935	7.5618	5.34384	4.5461	6.07565	5.81691	5.89374	6.471	5.90374	6.24686	6.72404	8.41817	7.10191	12.3218	13.1125	12.2861	14.4516	11.7872	14.0983	16.9014	18.6842	16.1384	15.85	18.4517	14.6325	7.9761
AB-05	10.5103	13.8204	11.8257	10.2037	11.137	11.9056	13.3191	11.9086	9.77496	10.959	9.78801	8.01458	32.2654	20.3419	27.9877	26.0637	21.703	13.9962	45.2662	30.7794	31.8143	39.813	22.5028	28.5526	11.9962	12.7214	12.2437	10.3551	11.1697	12.1043	12.1635	11.9956	10.9105	10.8403	10.7276	8.08146	30.4519	19.7215	24.8905	28.2844	21.3261	17.3632	42.8745	34.483	32.2753	37.8722	25.8168	25.7683	11.2449
[truncated: 23 more columns]
